# Supplementary material for: Fetal exposure to toxic metals (mercury, cadmium, lead, and arsenic) via intrauterine blood transfusions
Source: Pediatr Res. 2024 Aug 30;97(2):647–54. doi: 10.1038/s41390-024-03504-w (PMC12014473; doi:10.1038/s41390-024-03504-w)
Supplement: Supplementary file 2 — Supplemental Table [file 41390_2024_3504_MOESM2_ESM.xlsx]

## Sheet: Table S1
Table S1: Descriptive statistics of metals in RBC transfusion bags received by each patient.
Patient ID		IUBT No.	GW (WKs)	GW (Days)	RBC (ml)	Hemoglobin (g/dL) per transfusion			Metals (µg/L)
						Pre-	Mid	Post	Hg	Cd	Pb	As
1	N	8	8	8	8	8	5	7	8	8	8	8
	Mean	5	26	0	38.8	9.1	14.4	14.7	1.409	0.805	18.449	0.527
	Median	5	25	4	33.5	9.4	14.2	15.8	0.878	0.708	18.388	0.22
	Minimum	1	20	4	10	6.8	11.3	7.1	0.518	0.142	11.239	0.001
	Maximum	8	33	4	95	11.3	16.3	17.3	3.329	2.359	28.898	1.952
2	N	2	2	2	2	2	2	1
	Mean	2	33	4	70	8.4	10.7	14.3
	Median	2	33	4	70	8.4	10.7	14.3
	Minimum	1	32	3	60	7.4	9.6	14.3
	Maximum	2	34	4	80	9.3	11.8	14.3
8	N	9	9	9	9	9	7	7	9	9	9	9
	Mean	5	26	5	43.9	7.6	12.7	14	1.519	0.809	17.575	1.099
	Median	5	25	0	35	9.3	14.3	15.3	1.287	0.649	16.971	0.37
	Minimum	1	21	4	20	2.2	5.5	9.4	0.051	0.272	8.052	0.152
	Maximum	9	34	6	70	11.5	14.9	16	3.268	2.256	27.015	5.554
36	N	3	3	3	3	3	3	3	3	3	3	3
	Mean	2	32	0	72.3	7.8	14.8	16.6	0.378	0.242	17.255	0.408
	Median	2	31	6	75	6.8	14	15.8	0.461	0.159	13.703	0.176
	Minimum	1	30	0	57	6.8	13.4	15.4	0.001	0.153	9.943	0.021
	Maximum	3	33	6	85	9.8	17	18.7	0.672	0.413	28.118	1.028
66	N	6	6	6	6	6	5	6	5	5	5	5
	Mean	4	31	0	56.7	8.6	13.4	14.1	0.625	0.263	10.509	0.384
	Median	4	31	0	55	8	14.4	15.2	0.79	0.289	10.047	0.075
	Minimum	1	29	4	35	5	9.2	10.5	0.274	0.082	8.958	0.001
	Maximum	6	33	0	85	13.1	16.1	17.2	0.948	0.359	12.202	1.121
67	N	7	7	7	7	7	5	5	7	7	7	7
	Mean	4	30	0	56.3	8.1	12.1	12.3	0.834	0.458	12.663	0.121
	Median	4	29	0	55	7.7	12.2	12.7	0.37	0.466	11.407	0.008
	Minimum	1	26	4	32	2.7	6	8.5	0.027	0.2	8.188	0.001
	Maximum	7	33	4	77	14	17.4	15.4	3.607	0.741	19.527	0.427
68	N	2	2	2	2	2	2	2	2	2	2	2
	Mean	2	33	0	70	8.7	12.9	14.9	1.155	0.159	14.423	0.886
	Median	2	33	0	70	8.7	12.9	14.9	1.155	0.159	14.423	0.886
	Minimum	1	32	6	70	6	8.5	12.3	0.094	0.122	13.304	0.001
	Maximum	2	33	1	70	11.3	17.2	17.4	2.216	0.196	15.542	1.771
70	N	7	7	7	7	6	7	7	4	4	4	4
	Mean	4	27	0	44.6	10	15.4	17.5	7.725	0.471	19.192	0.222
	Median	4	27	0	45	10.3	16.7	18.2	1.041	0.463	15.819	0.143
	Minimum	1	20	0	12	6.1	8.7	15.3	0.594	0.289	5.733	0.001
	Maximum	7	34	0	70	12.7	17.9	18.6	28.225	0.671	39.397	0.6
72	N	6	6	6	6	6	4	6	5	5	5	5
	Mean	4	24	4	45.8	7.3	14.3	14.1	0.391	1.286	12.474	0.11
	Median	4	23	1	37	6.2	14.4	14.6	0.311	1.267	12.099	0.001
	Minimum	1	20	0	8	2.7	12.6	8.6	0.2	1.09	9.486	0.001
	Maximum	6	31	6	103	12.4	15.7	16.6	0.636	1.573	16.675	0.344
73	N	5	5	5	5	5	5	5	5	5	5	5
	Mean	3	27	6	61.4	8.9	14.9	16.2	0.443	2.018	11.909	0.384
	Median	3	27	0	57	10.5	16.1	17.4	0.258	2.306	7.823	0.211
	Minimum	1	23	1	30	4.4	10.1	11.9	0.041	0.288	6.802	0.001
	Maximum	5	33	0	83	12.5	17	18.1	1.406	3.161	21.422	1.21
74	N	2	1	1	1	1			1	1	1	1
	Mean	2	31	0	40	14			0.969	3.947	8.713	1.414
	Median	2	31	0	40	14			0.969	3.947	8.713	1.414
	Minimum	1	31	0	40	14			0.969	3.947	8.713	1.414
	Maximum	2	31	0	40	14			0.969	3.947	8.713	1.414
75	N	1	1	1	1			1	1	1	1	1
	Mean	1	21	3	15			17	0.207	3.754	5.327	0.189
	Median	1	21	3	15			17	0.207	3.754	5.327	0.189
	Minimum	1	21	3	15			17	0.207	3.754	5.327	0.189
	Maximum	1	21	3	15			17	0.207	3.754	5.327	0.189
76	N	5	5	5	5	5	4	4	4	4	4	4
	Mean	3	28	0	42	6.7	14	16.1	0.836	1.424	13.321	0.339
	Median	3	27	3	36	6.3	14.6	16.6	0.83	1.404	13.664	0.247
	Minimum	1	24	3	10	5.2	10.8	13.6	0.056	1.251	10.051	0.109
	Maximum	5	32	4	93	8.4	16	17.5	1.626	1.638	15.906	0.755
77	N	7	7	7	7	7	6	7	7	7	7	7
	Mean	4	28	0	30	6.9	11.3	13.7	1.314	1.546	17.724	0.424
	Median	4	27	0	25	5.4	10.9	15.1	0.662	1.514	15.143	0.135
	Minimum	1	24	0	20	1.2	5.6	8.6	0.001	1.307	7.427	0.01
	Maximum	7	33	6	58	14	17	18.4	3.579	1.911	33.499	1.193
78	N	7	6	6	6	5	2	5	6	6	6	6
	Mean	4	27	3	44.2	9.2	9.3	15	0.629	1.945	13.625	0.679
	Median	4	26	6	40	10.6	9.3	16	0.192	1.605	13.281	0.652
	Minimum	1	24	6	25	6.5	2.8	12.1	0.059	1.235	11.99	0.001
	Maximum	7	31	4	80	11.6	15.8	16.7	1.863	2.927	17.025	1.504
80	N	5	5	5	5	4	5	5	5	5	5	5
	Mean	3	28	3	49	7.2	13.4	15.7	1.649	1.341	10.329	0.844
	Median	3	27	6	55	8.3	12.2	17.2	1.802	1.289	9.19	0.325
	Minimum	1	24	5	30	2.5	10.3	11.9	0.206	1.241	7.177	0.001
	Maximum	5	33	6	65	9.9	17.1	18.3	3.474	1.488	14.223	2.281
81	N	3	3	3	3	3	2	2	3	3	3	3
	Mean	2	28	0	32.3	7.4	12.5	13.3	0.42	1.786	20.875	0.432
	Median	2	28	0	30	6.8	12.5	13.3	0.424	1.337	13.45	0.239
	Minimum	1	26	0	17	6.7	12	13	0.395	1.261	10.842	0.08
	Maximum	3	30	0	50	8.8	12.9	13.6	0.44	2.76	38.331	0.976
83	N	7	7	7	6	7	5	5	7	7	7	7
	Mean	4	25	4	37	6.6	12.8	16.6	1.904	1.246	16.982	0.686
	Median	4	25	0	30	6.6	12	16.1	1.143	1.469	16.21	0.441
	Minimum	1	18	0	14	5.5	10.8	16	0.83	0.001	8.186	0.155
	Maximum	7	34	4	70	8.1	15	17.6	5.159	2.174	25.875	1.21
84	N	5	5	5	5	5	4	5	3	3	3	3
	Mean	3	28	5	66	7.1	14.6	15.8	0.821	0.361	12.594	3.36
	Median	3	29	0	81	7	14.7	16	0.225	0.335	13.06	3.135
	Minimum	1	22	1	26	4.4	13	14	0.096	0.281	7.263	2.892
	Maximum	5	34	1	95	10.4	15.8	17.1	2.142	0.467	17.459	4.051
85	N	6	6	6	6	6	5	6	6	6	6	6
	Mean	4	28	0	57.5	6.7	12.8	14	3.038	0.288	17.105	1.713
	Median	4	27	2	52.5	7.3	12.1	13.9	1.195	0.001	14.254	0.363
	Minimum	1	23	4	35	2.6	9.3	11	0.206	0.001	10.16	0.212
	Maximum	6	33	0	85	9.6	16	16.6	13.594	0.962	36.763	8.423
86	N	4	4	4	4	4	4	4	4	4	4	4
	Mean	3	31	1	72.5	9.2	14.6	16.3	2.004	0.756	17.791	1.966
	Median	3	31	0	75	9.2	14.6	16.5	1.664	0.822	17.312	1.115
	Minimum	1	28	6	60	6.8	13	15.3	0.678	0.001	12.784	0.408
	Maximum	4	34	0	80	11.5	16	17	4.013	1.38	23.756	5.223
87	N	3	3	3	2	3	2	2	3	3	3	3
	Mean	2	32	0	32.5	14.5	15.8	16.8	1.672	0.627	15.508	0.873
	Median	2	32	0	32.5	15.7	15.8	16.8	1.12	0.226	14.005	0.804
	Minimum	1	30	0	20	11.8	15.6	16.4	0.538	0.001	11.322	0.529
	Maximum	3	34	3	45	16	16	17.2	3.357	1.653	21.197	1.285
89	N	5	5	5	5	5	5	5	5	5	5	5
	Mean	3	30	1	77	8.8	14.4	16.6	1.185	0.077	17.545	1.431
	Median	3	29	4	75	8.7	15.4	17.7	0.571	0.001	20.041	1.329
	Minimum	1	27	6	65	3.6	5.8	11.3	0.314	0.001	7.469	0.431
	Maximum	5	33	6	100	14	18.3	19	2.863	0.251	23.569	3.221
90	N	3	3	3	3	3	3	3	3	3	3	3
	Mean	2	31	0	63.3	7.6	14.6	15.4	1.076	0.001	8.666	0.976
	Median	2	31	0	60	7.5	14.5	15.2	0.477	0.001	9.145	0.548
	Minimum	1	29	0	60	5.5	11.4	15	0.194	0.001	6.375	0.519
	Maximum	3	33	0	70	9.9	17.9	15.9	2.557	0.001	10.479	1.861
121	N	6	6	6	6	5	4	6	5	5	5	5
	Mean	4	27	1	40	9.5	12.2	16.5	1.053	0.283	8.435	0.688
	Median	4	26	4	40	9.5	13.5	16.6	0.809	0.365	10.931	0.605
	Minimum	1	23	6	20	5.7	3	13	0.494	0.111	3.116	0.41
	Maximum	6	32	3	60	11.7	18.8	19	1.98	0.438	11.47	1.129
122	N	6	6	6	6	6	4	6	6	6	6	6
	Mean	4	29	0	52	9	14.1	15.9	2.441	1.197	13.901	1.035
	Median	4	28	2	57.5	9.5	14.5	15.9	0.774	1.137	8.383	0.819
	Minimum	1	26	2	17	3.2	11.9	13	0.505	0.079	4.192	0.64
	Maximum	6	32	3	70	13	15.4	18	9.946	2.124	41.439	2.263
123	N	2	2	2	2	2	2	2	2	2	2	2
	Mean	2	28	0	55	7.1	15.9	16.6	3.486	0.451	15.801	1.072
	Median	2	28	0	55	7.1	15.9	16.6	3.486	0.451	15.801	1.072
	Minimum	1	27	0	50	7	15.7	16.1	3.297	0.144	9.813	0.991
	Maximum	2	29	0	60	7.1	16.1	17	3.675	0.758	21.789	1.153
124	N	2	2	2	1	2	1	2	1	1	1	1
	Mean	2	32	3	55	7.1	14.7	16.6	1.698	0.363	7.451	1.15
	Median	2	32	3	55	7.1	14.7	16.6	1.698	0.363	7.451	1.15
	Minimum	1	30	0	55	5.7	14.7	14.9	1.698	0.363	7.451	1.15
	Maximum	2	35	0	55	8.4	14.7	18.2	1.698	0.363	7.451	1.15
125	N	3	3	3	3	3	2	3	2	2	2	2
	Mean	2	29	0	24	13.7	16.4	17.1	1.319	0.509	11.928	0.703
	Median	2	28	0	25	14.2	16.4	17.2	1.319	0.509	11.928	0.703
	Minimum	1	25	0	17	11.7	16.3	16.8	0.379	0.233	8.503	0.484
	Maximum	3	34	0	30	15.3	16.5	17.3	2.259	0.784	15.352	0.921
126	N	5	4	4	4	4	2	4	3	3	3	3
	Mean	3	27	4	56.3	7.7	14.5	17	0.653	0.316	10.289	0.807
	Median	3	27	0	60	8.3	14.5	17.8	0.739	0.344	8.893	0.836
	Minimum	1	24	4	30	4.2	13.4	13.8	0.094	0.238	8.204	0.683
	Maximum	5	31	0	75	10	15.6	18.6	1.126	0.367	13.771	0.903
127	N	2	2	2	2	2	1	2	2	2	2	2
	Mean	2	32	0	34	12.2	17.7	17	0.803	0.667	17.795	0.674
	Median	2	32	0	34	12.2	17.7	17	0.803	0.667	17.795	0.674
	Minimum	1	30	0	13	9.3	17.7	16.2	0.264	0.207	8.661	0.517
	Maximum	2	33	3	55	15	17.7	17.7	1.342	1.126	26.929	0.832
Total	N	144	144	144	138	136	108	128	127	127	127	127
	Mean	3	28	4	49.4	8.4	13.7	15.4	1.499	0.91	14.64	0.808
	Median	3	28	5	50	8.4	14.5	16	0.739	0.715	12.812	0.483
	Minimum	1	18	0	8	1.2	2.8	7.1	0.001	0.001	3.116	0.001
	Maximum	9	35	0	103	16	18.8	19	28.225	3.947	41.439	8.423

## Sheet: Table S2
Table S2: Patient data on the total number of intrauterine blood transfusions (IUBT) received, timing, and heavy metal concentrations (Hg, Cd, Pb, and As) in maternal venous and cord blood (µg/L).
Patient ID	Total no. of IUBTs	Timing of IUBTs (GW) weeks (w) and days (d)	Maternal venous blood (µg/L)				Cord blood (µg/L)
			Hg	Cd	Pb	As	Hg	Cd	Pb	As
1	8	20 w & 4 d	0.397	0.163	3.24	0.14	0.402	0.352	6.132	0.001
		21 w & 1 d
		22 w & 4 d
		24 w & 4 d
		26 w & 4 d
		28 w & 4 d
		30 w & 4 d
		33 w & 4 d
2	2	32 w & 3 d 34 w & 4 d	0.473	0.118	19.566	0.208	1.456	0.051	2.257	0.059
8	9	21 w & 4 d	0.483	0.304	6.103	1.371
		22 w
		23 w
		24 w
		25 w
		27 w
		30 w
		32 w
		34 w & 6 d
36	3	30 w	0.123	0.234	2.831	0.103	0.19	0.122	2.46	0.001
		31 w & 6 d
		33 w & 6 d
66	6	29 w & 4 d	0.225	0.141	4.51	0.21
		30 w
		30 w & 4 d
		31 w
		32 w
		33 w
67	7	26 w & 4 d	0.628	0.34	7.346	0.241	0.416	0.198	4.352	0.001
		27 w & 4 d
		28 w & 1 d
		29 w
		30 w
		32 w & 3 d
		33 w & 4 d
68	2	32 w & 6 d	0.141	0.177	4.253	1.093	0.428	0.038	4.571	0.093
		33 w & 1 d
70	7	20 w	0.247	0.312	8.807	0.24	0.318	0.178	4.47	0.001
		22 w
		25 w
		27 w
		29 w & 1 d
		31 w & 1 d
		34 w
72	6	20 w	0.017	1.466	3.067	0.001	0.062	1.994	1.053	0.001
		21 w
		22 w & 1 d
		24 w & 1 d
		28 w
		31 w & 6 d
73	5	23 w & 1 d	0.24	1.614	4.815	0.536
		25 w
		27 w
		30 w
		33 w
74	2	31 w	0.598	1.649	9.323	0.515
		33 w
75	1	21 w & 3 d					0.051	1.192	12.053	0.001
76	5	24 w & 3 d	0.509	1.892	3.28	0.332
		25 w & 6 d
		27 w & 3 d
		30 w & 4 d
		32 w & 4 d
77	7	24 w	0.331	2.43	1.927	0.172
		25 w & 6 d
		26 w & 6 d
		27 w
		28 w
		30 w
		33 w & 6 d
78	7	24 w & 6 d	0.845	1.923	6.257	1 w94
		25 w
		26 w & 1 d
		27 w & 1 d
		29 w & 4 d
		31 w & 4 d
		33 w & 1 d
80	5	24 w & 5 d	0.716	2 w80	2.637	0.161	0.779	2.371	0.586	0.956
		25 w & 3 d
		27 w & 6 d
		30 w & 6 d
		33 w & 6 d
81	3	26 w	0.376	2 w48	4.255	0.179
		28 w
		30 w
83	7	18 w	0 w01	2.168	1.355	0.215	0.825	0 w62	5.932	0.637
		19 w & 3 d
		22 w
		25 w
		28 w & 4 d
		31 w & 4 d
		34 w & 4 d
84	5	22 w & 1 d	0 w08	1.787	2.674	0 w93
		25 w & 1 d
		29 w
		32 w & 1 d
		34 w & 1 d
85	6	23 w & 4 d	0.105	0.43	2.909	0.349	0.716	0 w79	4.352	0.534
		24 w & 4 d
		26 w
		28 w & 3 d
		31 w & 3 d
		33 w
86	4	28 w & 6 d	0 w01	3.526	0.781	0.557	0.796	0.352	6.172	0.539
		30 w
		32 w
		34 w
87	3	30 w	0.249	0 w65	0.72	0.471	1.238	0 w01	1.775	0.236
		32 w
		34 w & 3 d
89	5	27 w & 6 d	0.29	0 w97	4.68	0.485	0.759	0 w97	2.824	0 w76
		28 w & 3 d
		29 w & 4 d
		31 w & 6 d
		33 w & 6 d
90	3	29 w	0 w01	0.259	2.288	0.401	0.372	0 w01	2 w90	0 w82
		31 w
		33 w
121	6	23 w & 6 d	0.843	0 w01	12.358	0.262
		24 w & 4 d
		25 w & 4 d
		27 w & 4 d
		29 w & 3 d
		32 w & 3 d
122	6	26 w & 2 d	0.742	0 w06	4.869	0 w64	0.515	0 w72	2.495	0 w89
		27 w
		28 w & 1 d
		28 w & 3 d
		30 w & 1 d
		32 w & 3 d
123	2	27 w	1 w75	0 w20	4.236	0 w76	2 w29	0 w08	4.916	0.276
		29 w
124	2	30 w	0.74	0.248	5.437	0.827	1.196	0 w01	6.233	0.253
		35 w
125	3	25 w	0.946	0 w01	3 w23	1.859	1 w63	0 w01	10.712	3.558
		28 w
		34 w
126	5	24 w & 4 d	0.338	0 w01	4.99	0 w22	0.229	0.174	0.233	0.293
		26 w
		28 w
		31 w
127	2	30 w	0.29	0 w34	6 w91	0.111	0.442	0 w01	4 w69	0.23
		33 w & 3 d
Total	144	18 w & 35 w	0.399	0.851	4.954	0.413	0.68	0.35	4.273	0.377
